# Supplementary material for: microRNA Expression of Renal Proximal Tubular Epithelial Cells and Their Extracellular Vesicles in an Inflammatory Microenvironment In Vitro
Source: Int J Mol Sci. 2023 Jul 4;24(13):11069. doi: 10.3390/ijms241311069 (PMC10341938; doi:10.3390/ijms241311069)
Supplement: Supplementary file 1 [file ijms-24-11069-s001.zip]

Archive with 1 entries (1 files):
- ijms-2480137-supplementary.pdf
